# Supplementary material for: State-Level Affordability of Factory-Made Cigarettes among Current US Smokers: Findings from the ITC US Survey, 2003–2015
Source: Int J Environ Res Public Health. 2019 Jul 9;16(13):2439. doi: 10.3390/ijerph16132439 (PMC6650842; doi:10.3390/ijerph16132439)
Supplement: Supplementary file 1 [file ijerph-16-02439-s001.zip]

Archive with 2 entries (2 files):
- affordability-supplementary-figures.pdf
- affordability-supplementary-tables.pdf
